# Supplementary material for: Large language models for breast cancer treatment planning: a blinded real-world evaluation of DeepSeek, ChatGPT, and oncologist recommendations
Source: Front Digit Health. 2026 Jun 30;8:1862730. doi: 10.3389/fdgth.2026.1862730 (PMC13366216; doi:10.3389/fdgth.2026.1862730)
Supplement: Supplementary file 1 [file Table1.xlsx]

## Sheet: Sheet1
			Baseline Clinical and Demographic Characteristics of the Patient Cohort (N=213)
			Characteristic	Operational Subgroup Specification	Patient Count (n)	Percentage (%)
			Age (Years)	<40	19	0.0892
				40–59	121	0.5681
				≥60	73	0.3427
			ECOG Performance Status	ECOG 0	113	0.5305
				ECOG 1	82	0.385
				ECOG 2	18	0.0845
			Anatomical Stage (AJCC)	Stage I	24	0.1127
				Stage II	75	35.21%
				Stage III	70	0.3286
				Stage IV	44	20.66%
				Recurrent/Unclassified	73	0.3427
			Metastatic Distribution (n=36)	Visceral Metastasis Only (Liver/Lung)	14	0.3889
				Bone-only Metastasis (Oligometastatic)	16	0.4444
				Combined Multiorgan Metastasis	6	0.1667
			Molecular Subtype	HR+/HER2– (Luminal-like)	158	0.7418
				HER2+ (Overexpressed / Amplified)	27	0.1268
				Triple-Negative Breast Cancer (TNBC)	23	0.108
				HER2-Low (IHC 1+ or 2+/FISH−)	5	0.0235
			Treatment Setting / Line	Neoadjuvant (Pre-operative)	68	0.3192
				Adjuvant (Post-operative)	110	0.5164
				First-line Salvage/Metastatic	25	0.1174
				≥ Second-line Advanced Therapy	10	0.0469
			Prior Systemic Therapies	Treatment-Naïve	94	0.4413
				Post-Anthracyclines/Taxanes (Adjuvant)	87	0.4085
				Multi-line Endocrine/Targeted Resistance	32	0.1502
			Major Comorbidities	None documented	168	0.7887
				Cardiovascular Disease (Hypertension/CAD)	27	0.1268
				Metabolic Endocrine (T2DM/Dyslipidemia)	14	0.0657
				Hepatic/Renal Dysfunction	4	0.0188
